# Supplementary material for: Pulmonary ACE2 expression in neonatal and adult rats
Source: FEBS Open Bio. 2021 Jun 30;11(8):2266–72. doi: 10.1002/2211-5463.13232 (PMC8329949; doi:10.1002/2211-5463.13232)
Supplement: Supplementary file 1 — Table S1. Quantification of each blot band in Fig. 1E. [file FEB4-11-2266-s001.xlsx]

## Sheet: Sheet1
Quantification of each band by Image J
day3-1	0.475102
day3-2	0.542814
day3-3	0.428864
day3-4	0.9965
day30-1	0.603849
day30-2	0.390067
day30-3	0.647518
day30-4	0.625415
day60-1	1.11707
day60-2	0.317358
day60-3	0.514061
day60-4	0.176897
day90-1	0.450229
day90-2	0.565626
day90-3	0.485861
day90-4	0.619994
old-1	1.28168
old-2	0.324216
old-3	0.791248
old-4	0.85626
